# Supplementary material for: Carryover effects of feeding bulls with an omega-3-enriched-diet—From spermatozoa to developed embryos
Source: PLoS One. 2022 Mar 24;17(3):e0265650. doi: 10.1371/journal.pone.0265650 (PMC8947395; doi:10.1371/journal.pone.0265650)
Supplement: S1 Data — (XLSX) [file pone.0265650.s001.xlsx]

## Sheet: Sperm evaluation
Time (weeks)	Group	bull no	Damaged acrosome	Depolarized	Polarized	Mito ratio	Viable	earlyApop			Group	Time	DFI		Time	Group	no.sperm	oxidation category	no.sperm viable	fluidity category
week-1	1-sfa	7122	30.34	13.5992	86.4008	6.35337	54.6916	0.3			sfa	week+2	3.12907		week-1	sfa	13128.8	ros+	5790.1	high
week-1	1-sfa	7398	35.72	53.1376	46.8624	0.881908	69.5755				sfa	week+2	7.02875		week-1	sfa	3042.49	ros-	18242.6	low
week-1	1-sfa	7618	39.88	24.4743	75.5257	3.08592	56.1606	0.42			sfa	week+2	6.06936		week-1	flx	14612.4	ros+	5580.73	high
week-1	1-sfa	7679	21.02	37.699	62.301	1.65259	60.232	1.16			flx	week+2	1.11857		week-1	flx	2978.36	ros-	17776.2	low
week-1	1-sfa	7690	32.36	45.0356	54.9644	1.22046	60.0628	0.38			flx	week+2	2.87823		week-1	fo	13210.8	ros+	7437.05	high
week-1	2-flx	7643	27.78	15.8371	84.1629	5.31429	42.1379	0.28			flx	week+2	2.8731		week-1	fo	3215.99	ros-	16061	low
week-1	2-flx	7663	15.7	64.8995	35.1005	0.540845	37.3451	2.14			fo	week+2	4.06933		3	sfa	12780.5	ros+	4638.84	high
week-1	2-flx	7666	29.96	13.06	86.94	6.65695	37.5122	0.36			fo	week+2	4.11255		3	sfa	3549.36	ros-	19640.6	low
week-1	2-flx	7225	18	22.1399	77.8601	3.51673	40.7336	0.72			fo	week+2	4.48761		3	flx	15228.4	ros+	4464.53	high
week-1	2-flx	7334	29.36	72.024	27.976	0.388426	60.3287	0.38			sfa	week-1	3.59788		3	flx	2379.96	ros-	19621.3	low
week-1	3-fo	7279	25.64	62.4876	37.5124	0.600318	67.9714	0.98			sfa	week-1	5.37634		3	fo	10919.5	ros+	5133.96	high
week-1	3-fo	7368	26.04	19.1249	80.8751	4.2288	77.8612	0.22			sfa	week-1	3.82736		3	fo	3860.95	ros-	387.723	low
week-1	3-fo	7688	21.32	50.8915	49.1085	0.964967	55.5653	2.94			flx	week-1	7.13012		7	sfa	12747.8	ros+	12468	high
week-1	3-fo	7646	21.74	29.9559	70.0441	2.33824	17.8855	1.22			flx	week-1	5.8651		7	sfa	3192.97	ros-	11908.4	low
week-1	3-fo	7682	24.32	20.3905	79.6095	3.90424	38.7737	2.9			flx	week-1	4.12186		7	flx	13961.8	ros+	12459.2	high
3	1-sfa	7122	27.36	13.224	86.776	6.562	61.2542	0.362242			fo	week-1	4.33996		7	flx	6168.58	ros-	12323.5	low
3	1-sfa	7398	26.64	20.977	79.023	3.76712	65.0812	2.15772			fo	week-1	4.70297		7	fo	9572.72	ros+	6814.65	high
3	1-sfa	7618	39.06	59.4971	40.5029	0.680753	30.9795	1.2276			fo	week-1	4.21941		7	fo	6288.93	ros-	17738.9	low
3	1-sfa	7679	39.06	23.1521	76.8479	3.31926	56.1108	1.81456							11	sfa	11823.8	ros+	9410.57	high
3	1-sfa	7690	41.56	36.8736	63.1264	1.71196	60.1117	1.66916							11	sfa	4132.67	ros-	15177.3	low
3	2-flx	7643	39.02	29.5439	70.4561	2.3848	63.3176	1.7077							11	flx	10556.3	ros+	13743.5	high
3	2-flx	7663	42.72	27.6928	72.3072	2.61105	74.4478	2.1609							11	flx	8870.39	ros-	10443.3	low
3	2-flx	7666	31.48	17.1938	82.8062	4.81604	69.3072	1.14943							11	fo	9712.55	ros+	13031	high
3	2-flx	7225	41.78	19.0728	80.9272	4.24307	50.0553	4.89463							11	fo	3357.31	ros-	10999.8	low
3	2-flx	7334	42.58	15.4386	84.5614	5.47727	75.0455	0.686591							weel+2	sfa	10396.3	ros+	6102.02	high
3	3-fo	7279	42.8	17.9348	82.0652	4.57576	63.3492	0.226809							weel+2	sfa	3886.33	ros-	18349	low
3	3-fo	7368	46.78	56.6501	43.3499	0.765222	37.9646								weel+2	flx	9153.42	ros+	4466.36	high
3	3-fo	7688	39.04	23.377	76.623	3.27771	68.5422	0.34298							weel+2	flx	6466.86	ros-	19692.3	low
3	3-fo	7646	35.9	39.6091	60.3909	1.52468	39.805	0.721548							weel+2	fo	10176.1	ros+	5985.53	high
3	3-fo	7682	43.02	25.7635	74.2365	2.88146	71.5548	1.01381							weel+2	fo	5536.08	ros-	18403.8	low
7	1-sfa	7122	45.28	15.035	84.965	5.65116	68.4982								week-1	p-sfa	2593.72	ros+
7	1-sfa	7398	50.78	82.2843	17.7157	0.215298	52.1534	2.02							week-1	p-sfa	304.575	ros-
7	1-sfa	7618	52.84	49.3827	50.6173	1.025	42.366	7.26							week-1	p-flx	2608.89	ros+
7	1-sfa	7679	37.96	62.7222	37.2778	0.594332	19.8096	2.22							week-1	p-flx	400.697	ros-
7	1-sfa	7690	49.16	40.9404	59.0596	1.44258	70.1362	1.16							week-1	fo	2832.71	ros+
7	2-flx	7643	38.76	13.6982	86.3018	6.30024	63.4749	7							week-1	fo	548.872	ros-
7	2-flx	7663	43.66	26.699	73.301	2.74545	63.32	10.6							3	p-sfa	2335.26	ros+
7	2-flx	7666	35.84	37.4603	62.5397	1.66949	57.48	6.1							3	p-sfa	365.094	ros-
7	2-flx	7225	38.18	45.9827	54.0173	1.17473	45.9	3.22							3	p-flx	3341.77	ros+
7	2-flx	7334	29.42	33.8674	66.1326	1.9527	71.7913	0.54							3	p-flx	533.454	ros-
7	3-fo	7279	54.12	42.8755	57.1245	1.33233	46.1798	0.3							3	p-fo	1515.2	ros+
7	3-fo	7368	47.06	23.4742	76.5258	3.26	75.8146	0.06							3	p-fo	262.217	ros-
7	3-fo	7688	44.4	50.6659	49.3341	0.973715	47.202	0							7	p-sfa	2178.39	ros+
7	3-fo	7646	42.64	41.0348	58.9652	1.43695	16.9623	0.18							7	p-sfa	458.834	ros-
7	3-fo	7682	45.82	73.085	26.915	0.36827	22.2974	1.08							7	p-flx	2645.05	ros+
11	1-sfa	7122	50.74	16.0526	83.9474	5.22951	83.9317								7	p-flx	1177.47	ros-
11	1-sfa	7398	54.9	46.2231	53.7769	1.16342	54.581	0.194769							7	p-fo	2273.4	ros+
11	1-sfa	7618	49.08	68.5987	31.4013	0.457754	27.2835	0.0957396							7	p-fo	688.388	ros-
11	1-sfa	7679	38.02	63.433	36.567	0.576466	29.7981								11	p-sfa	2765.86	ros+
11	1-sfa	7690	42.06	44.0672	55.9328	1.26926	77.8469	0.0566733							11	p-sfa	221.307	ros-
11	2-flx	7643	43.8	46.0586	53.9414	1.17115	37.5708								11	p-flx	2379.32	ros+
11	2-flx	7663	47.6	51.8485	48.1515	0.928696	37.984	0.0554477							11	p-flx	1510.61	ros-
11	2-flx	7666	42.1	22.5444	77.4556	3.43569	68.3681	0.12285							11	p-fo	1833.37	ros+
11	2-flx	7225	51.36	16.6123	83.3877	5.01964	70.1983	0.0453206							11	p-fo	331.039	ros-
11	2-flx	7334	50.54	61.3067	38.6933	0.631144	36.5721	0.0614628							weel+2	p-sfa	2229.28	ros+
11	3-fo	7279	52.98	50.2674	49.7326	0.989362	36.7362	0.13655							weel+2	p-sfa	530.386	ros-
11	3-fo	7368	54.84	36.2626	63.7374	1.75766	54.0694	0.102407							weel+2	p-flx	2094.56	ros+
11	3-fo	7688	56.06	22.2034	77.7966	3.50382	68.5476	0.177567							weel+2	p-flx	798.17	ros-
11	3-fo	7646	39.34	17.0832	82.9168	4.8537	44.6729	0.0779828							weel+2	p-fo	1801.8	ros+
11	3-fo	7682	53.22	49.1066	50.8934	1.03638	45.0424								weel+2	p-fo	959.806	ros-
11	1-sfa	7122	41.62	26.1082	73.8918	2.83021	69.0867
11	1-sfa	7398	57.18	54.6658	45.3342	0.829299	41.9243	0.0414938
week+2	1-sfa	7618	57.16	32.0706	67.9294	2.11812	63.475	0.155039
week+2	1-sfa	7679	55.32	59.6795	40.3205	0.675618	37.5888	0
week+2	1-sfa	7690	58.92	49.7335	50.2665	1.01072	50.9011	0
week+2	2-flx	7643	45.86	53.8124	46.1876	0.858307	39.9919	0.12
week+2	2-flx	7663	36.9	31.276	68.724	2.19734	47.4597	0
week+2	2-flx	7666	46.4	54.204	45.796	0.844883	36.1361	0.04
week+2	2-flx	7225	38.86	23.1632	76.8368	3.31719	74.983	0
week+2	2-flx	7334	50.74	29.7537	70.2463	2.36092	65.8416	0.0592417
week+2	3-fo	7279	35.08	55.8619	44.1381	0.79013	50.5138	0.1
week+2	3-fo	7368	42.96	48.4864	51.5136	1.06243	38.8069	0.02
week+2	3-fo	7688	28.64	60.3841	39.6159	0.656065	75.5688	0.16
week+2	3-fo	7646	27.44	27.2378	72.7622	2.67137	42.0997
week+2	3-fo	7682	38.16	31.0746	68.9254	2.21807	67.9928	0.1
week-1	p-sfa	pool	35.2	52.0059	65.2109	1.25391	58.2838	0.5
3	p-sfa	pool	41.54	53.3422	69.2552	1.29832	40.97	0.606192
7	p-sfa	pool	45.6	52.2075	49.9271	0.956321	42.8285	0.36
11	p-sfa	pool	40.92	40.8342	52.3251	1.2814	38.8836
weel+2	p-sfa	pool	56.06	50.5149	55.5485	1.09964	54.5133	0
week-1	p-flx	pool	25.02	66.0422	62.4079	0.94497	29.3728	0.668392
3	p-flx	pool	42.28	77.4805	78.2116	1.00944	60.4466	2.44957
7	p-flx	pool	38.76	60.9099	68.4585	1.12393	61.56	1.2
11	p-flx	pool	49.66	48.5449	60.3259	1.24268	39.8071	0.125997
weel+2	p-flx	pool	45.94	53.6824	61.5581	1.14671	49.7099	0
week-1	p-fo	pool	27.04	70.9514	63.4299	0.893991	51.5612	0.36
3	p-fo	pool	34.58	61.5385	67.3331	1.09416	32.9829	0.537288
7	p-fo	pool	44.74	43.1908	53.7729	1.24501	36.4393	0.24
11	p-fo	pool	53.32	57.412	65.0154	1.13243	48.9412	0.205479
weel+2	p-fo	pool	36.5	71.8232	55.391	0.771214	51.0167	0.18

## Sheet: Embryonic development
No embryo	Group	1st cleavage	2nd cleavage	3rd cleavage	blastocyst formation			Time	Group	no. oocyte	no.cleaved embryo		cleavage %	blast/total %	blast/cleaved %
1	sfa	32.39	44.61					before treat	sfa	45	37	7	82.2222	15.5556	18.9189
2	sfa		30.58					before treat	fo	47	36	11	76.5957	23.4043	30.5556
3	sfa	37.07						before treat	flx	48	30	12	62.5	25	40
4	sfa	29.83	41.44					before treat	sfa	40	24	5	60	12.5	20.8333
5	sfa							before treat	fo	51	30	6	58.8235	11.7647	20
6	sfa	29.83	33.6					before treat	flx	60	36	5	60	8.33333	13.8889
7	sfa	36.16	45.37					before treat	sfa	79	59	16	74.6835	20.2532	27.1186
8	sfa	28.03	41					before treat	fo	67	51	7	76.1194	10.4478	13.7255
9	sfa							before treat	flx	78	50	7	64.1026	8.97436	14
10	sfa		33.45					after treat	sfa	17	14	1	82.3529	5.88235	7.14286
11	sfa	28.63	39.94					after treat	fo	25	22	6	88	24	27.2727
12	sfa							after treat	flx	20	18	4	90	20	22.2222
13	sfa							after treat	sfa	17	13	3	76.4706	17.6471	23.0769
14	sfa							after treat	fo	20	13	3	65	15	23.0769
15	sfa	29.25	45.38					after treat	flx	20	18	7	90	35	38.8889
16	sfa	31.05						after treat	sfa	33	28	4	84.8485	12.1212	14.2857
17	sfa	29.09	43.12					after treat	fo	33	29	6	87.8788	18.1818	20.6897
18	sfa	42.06						after treat	flx	31	28	9	90.3226	29.0323	32.1429
19	sfa				141.16
20	sfa				142.77
21	sfa				142.77
22	sfa	27.68	37.22	90.5
23	sfa	29.95
24	sfa	29.05	39.49	93.53	153.25
25	sfa	36.76	46.9
26	sfa	27.99	37.98	82.48
27	sfa	32.23	44.63
28	sfa
29	sfa	25.26	41.31	77.68	148.4
30	sfa	27.08	46.76
31	sfa	27.08
32	sfa	28.4	37.98	87.94	133.1
33	sfa
34	sfa	38.39
35	sfa	29.2
36	sfa	36.62	48.73	93.54	133.26
37	sfa	27.99	39.34	76.28
38	sfa	30.42
39	sfa	32.99	44.19
40	sfa	29.81	41.46	88.09	144.93
41	sfa	32.39
42	sfa	26.48	35.11	88.25
43	sfa	28.3
44	sfa	33.9	54.94
45	sfa
46	sfa	39.8
47	sfa	32.54	44.95
48	sfa
49	sfa	24.07	33.3	76.29
50	sfa	28.61	35.27		131.3
51	sfa
52	sfa	29.52		54.03
53	sfa	34.67
54	sfa	34.67	57.37
55	sfa	41.33
56	sfa
57	sfa	36.42
58	sfa	39.59
59	sfa
60	sfa	26.51	35.26
61	sfa
62	sfa
63	sfa
64	sfa	26.43	42.64
65	sfa	38.35
66	sfa		29.52
67	sfa	37.52	46.88
68	sfa
69	sfa
70	sfa
71	sfa
1	fo
2	fo
3	fo	28.93
4	fo
5	fo	26.06	36.77
6	fo	29.24	39.66
7	fo	27.72	37.83
8	fo
9	fo	37.83
10	fo	29.25	39.8
11	fo
12	fo	32.41	43.42
13	fo	32.41
14	fo
15	fo
16	fo	32.41	44.94
17	fo	29.26	39.5
18	fo
19	fo
20	fo	28.19	45.09
21	fo				141.46
22	fo				141.46
23	fo				141.47
24	fo				141.47
25	fo				141.24
26	fo				141.24
27	fo	27.35	31.29
28	fo
29	fo	27.66	38.86	93.21
30	fo	27.66	38.86	86.54
31	fo	26.3	34.62	84.12	151.71
32	fo	30	41.13		148
33	fo	28.27	37.95
34	fo	24.48	32.05	67.01	126.42
35	fo	34.02	43.25		133.69
36	fo	32.05	46.28
37	fo	28.12
38	fo	28.12	48.4	105.33	179.52
39	fo
40	fo	31.75
41	fo	29.33	40.23
42	fo
43	fo	45.83	55.51	114.26	152.93
44	fo	28.73	37.05	78.38	141.87
45	fo	28.73	37.05	88.67	179.38
46	fo	27.82
47	fo
48	fo
49	fo
50	fo	41.6
51	fo	28.28			132.94
52	fo	33.73
53	fo	30.55	40.39
54	fo	30.55	40.39
55	fo
56	fo	27.68	38.12	86.11	130.52
57	fo
58	fo	31.31
59	fo	35.7	50.23
1	flx
2	flx	27.14	37.4
3	flx	26.38	35.14
4	flx	30.61	40.87
5	flx	27.9	39.21
6	flx	38.16
7	flx	27.45	37.71
8	flx
9	flx	26.84	30.92
10	flx
11	flx	26.69	45.46
12	flx	38.01
13	flx	26.39
14	flx	28.97
15	flx	27.91	45.47
16	flx
17	flx	27.76	42.55
18	flx	34.55
19	flx	26.65	37.42
20	flx				142.82
21	flx				141.84
22	flx				150.4
23	flx				144.17
24	flx	26.97	43.92	110.99
25	flx	28.33	46.19
26	flx	51.18
27	flx	27.57	38.47
28	flx	31.51
29	flx	28.94	40.59	86
30	flx	26.67
31	flx
32	flx	36.65		87.22	150
33	flx	38.02	45.59
34	flx	27.73	36.5		155.12
35	flx	29.7	38.02	45.13	154.96
36	flx	31.82	47.86	93.43	174.9
37	flx	44.02	80.56								60	fo
38	flx	23.95	31.67	39.38							61	fo
39	flx	29.7									62	fo
40	flx	26.98	55.28	83.29	147.89						63	fo
41	flx	33.94	48.31								64	fo
42	flx	24.86	33.79	77.91	125.73						65	fo
43	flx	25.31	34.55	82.68	131.94						66	fo	24.28	34.37	50.22
44	flx	27.74	48.93								67	fo	34.78	36.7
45	flx										55	flx	29.72	44.49
46	flx	28.19	41.51	87.23	132.7						56	flx	31.88	40.55	52.36
47	flx										57	flx
48	flx	32.89									58	flx	31.3
49	flx	26.68	37.43	80.11	139.52						59	flx
50	flx	29.1	39.39		162.09						60	flx
51	flx				164.82						61	flx	25.8	30.89	48.58
52	flx										62	flx	25.31
53	flx	27.75	40.15	91.63	158						63	flx	27.14
54	flx	32.13	45.3								64	flx	29.56		45.1
											65	flx	28.48	49.64
											66	flx	25.81	47.83
											67	flx	26.23	34.9
											68	flx	30.15
											69	flx
											70	flx	24.65	35.49	98.12
											71	flx
											72	flx	37.15
											73	flx	38.16	55.11
											72	sfa
											73	sfa	27.56	39.06
											74	sfa	27.06	37.98
											75	sfa
											76	sfa	27.65	40.15
											77	sfa	26.73	38.65
											78	sfa	29.06
											79	sfa	29.15
											80	sfa	26.23	38.9
											81	sfa	29.82
											82	sfa	24.4	34.07	56.23
											83	sfa	27.98	37.15
											84	sfa	28.4	37.4
											85	sfa	37.32
											86	sfa	27.07	36.57
											87	sfa	26.07	39.15
											88	sfa	29.91	49.82
											89	sfa	20.68
											90	sfa	29.49
											91	sfa	36.57
											92	sfa	28.58
											93	sfa
											94	sfa	25.99	47.66
											95	sfa	29.74	40.49
											96	sfa	31.08
											97	sfa	31.91	43.83
											68	fo	27.91	38.75
											69	fo	32.33
											70	fo	28.25	37.5
											71	fo	30.17
											72	fo	37.42	38.42
											73	fo	28.59
											74	fo	25.84	33.42
											75	fo
											76	fo	31.68	46.43
											77	fo	22.22
											78	fo	28.01
											79	fo	25.6	35.43
											80	fo	30.35	33.85
											81	fo	36.27
											82	fo
											83	fo
											74	flx	26.61
											75	flx	25.94	33.44
											76	flx
											77	flx	31.44
											78	flx	23.29	34.19	80.86
											79	flx	26.86		46.19
											80	flx	33.61
											81	flx	26.19
											82	flx	26.78	38.95	55.03	135.01
											83	flx	26.95	36.61
											84	flx	26.36	39.95	50.12
											85	flx	28.11	31.36
											86	flx	28.8	30.12
											87	flx	28.03	31.62	48.45
											88	flx	26.62	36.37	88.7
											89	flx	30.2	39.62
											90	flx
											91	flx	28.12	39.79
											92	flx	23.46	35.2
											93	flx	31.37
											94	flx	27.54	38.54	90.71
											95	flx
											96	flx		31.37
											97	flx	28.38	36.94
											98	flx		32.29
